# Supplementary material for: Prey Density Threshold and Tidal Influence on Reef Manta Ray Foraging at an Aggregation Site on the Great Barrier Reef
Source: PLoS One. 2016 May 4;11(5):e0153393. doi: 10.1371/journal.pone.0153393 (PMC4856370; doi:10.1371/journal.pone.0153393)
Supplement: S1 File — (XLSX) [file pone.0153393.s001.xlsx]

## Sheet: LEI_Master_Feb_June_2014
SampleName	Day	Month	Year	Time	SampleID	Tide	Tide2	SamplingSite	Manta#	Feeding	Behaviour	OldNetINLat	LatDeg	LatMin	LatSec	DigNetLatIN	OldNetINLon	LonDeg	LonMin	LonSec	DigNetLonIN	OldNetOUTLat	LatDeg	LatMin	LatSec	DigNetLatOUT	OldNetOUTLon	LonDeg	LonMin	LonSec	DigNetLonOUT	FlowmeterIN	FlowmeterOUT	Speed	Heading	CurrentDirection	NetIN	HrIN	MinIN	SecIN	NetOUT	HrOUT	MinOUT	SecOUT	SecondsTowed	FlowmeterCount	DistanceTowed	TotalVolume	DishNumber
1	10	2	2014	08:41:00	SD2-1	Ebb	Ebb	SD2	0	Background		24.0709	-24	07	095	-24.1182	152.425	152	42	518	152.709	24.0721	-24	07	212	-24.1202	152.426	152	42	649	152.711	0	72	1.9			08:41:00	8	41	0	08:46:00	8	46	0	300	72	80	15.708	2
2	10	2	2014	09:04:00	SD3-1	Ebb	Ebb	SD3	0	Background		24.0716	-24	07	157	-24.1193	152.424	152	42	413	152.707	24.0728	-24	07	283	-24.1214	152.427	152	42	665	152.711	0	76	2.7			09:04:00	9	4	0	09:10:00	9	10	0	360	76	84.4444	16.5807	3
3	10	2	2014	14:29:00	LHB-1	Flood	Flood	LHB	3	Nonfeeding	0	24.0683	-24	06	828	-24.1138	152.425	152	42	506	152.708	24.06720	-24	06	720	-24.112	152.425	152	42	517	152.709	0	169	2	355	175	14:29:00	14	29	0	14:34:00	14	34	0	300	169	187.778	36.8702	6
4	10	2	2014	15:30:00	LHB-2	Flood	Flood	LHB	0	Background		24.06820	-24	06	820	-24.1137	152.425	152	42	507	152.708	24.0666	-24	06	656	-24.1109	152.425	152	42	511	152.709	0	135	2	355	175	15:30:00	15	30	0	15:35:00	15	35	0	300	135	150	29.4525	9
5	10	2	2014	16:00:00	LHB-3	Flood	Flood	LHB	0	Background		24.0682	-24	06	821	-24.1137	152.425	152	42	505	152.708	24.0665	-24	06	655	-24.1109	152.425	152	42	503	152.708	0	241	2	355	175	16:00:00	16	0	0	16:05:00	16	5	0	300	241	267.778	52.5782	11
6	11	2	2014	08:43:00	LHB-1	Ebb	Ebb	LHB	2	Nonfeeding	0	24.0663	-24	06	633	-24.1105	152.425	152	42	506	152.708	24.07	-24	07	003	-24.1167	152.425	152	42	486	152.708	0	158	2	180	0	08:43:00	8	43	0	08:48:00	8	48	0	300	158	175.556	34.4703	2
7	11	2	2014	08:59:00	LHB-2	Ebb	Ebb	LHB	0	Background		24.0683	-24	06	827	-24.1138	152.42500	152	42	500	152.708	24.07000	-24	07	000	-24.1167	152.425	152	42	487	152.708	0	162	2	180	0	08:59:00	8	59	0	09:04:00	9	4	0	300	162	180	35.343	4
8	11	2	2014	10:21:00	LHB-3	Ebb	Ebb	LHB	0	Background		24.06630	-24	06	630	-24.1105	152.425	152	42	503	152.708	24.0699	-24	06	987	-24.1165	152.425	152	42	476	152.708	0	219	2	180	0	10:21:00	10	21	0	10:26:00	10	26	0	300	219	243.333	47.7785	9
9	11	2	2014	13:53:00	LHB-4	Low	Flood	LHB	1	Nonfeeding	0	24.0682	-24	06	821	-24.1137	152.425	152	42	501	152.708	24.06650	-24	06	650	-24.1108	152.425	152	42	507	152.708	0	208	2	355	175	13:53:00	13	53	0	13:58:00	13	58	0	300	208	231.111	45.3787	10
10	11	2	2014	14:47:00	LHB-5	Flood	Flood	LHB	0	Background		24.0683	-24	06	828	-24.1138	152.425	152	42	506	152.708	24.06670	-24	06	670	-24.1112	152.425	152	42	496	152.708	0	175	2	355	175	14:47:00	14	47	0	14:52:00	14	52	0	300	175	194.444	38.1792	15
11	11	2	2014	15:18:00	LHB-6	Flood	Flood	LHB	0	Background		24.0682	-24	06	824	-24.1137	152.425	152	42	505	152.708	24.0669	-24	06	693	-24.1116	152.425	152	42	494	152.708	0	224	2	355	175	15:18:00	15	18	0	15:23:00	15	23	0	300	224	248.889	48.8693	17
12	11	2	2014	16:15:00	LHB-7	Flood	Flood	LHB	0	Background		24.0682	-24	06	824	-24.1137	152.42510	152	42	510	152.708	24.0686	-24	06	856	-24.1143	152.42490	152	42	490	152.708	0	204	2	355	175	16:15:00	16	15	0	16:21:00	16	21	0	300	204	226.667	44.506	19
13	12	2	2014	08:24:00	LHB-1	Ebb	Ebb	LHB	1	Nonfeeding	0	24.0683	-24	06	827	-24.1138	152.425	152	42	503	152.708	24.0701	-24	07	014	-24.1169	152.425	152	42	504	152.708	0	127	2	180	0	08:24:00	8	24	0	08:29:00	8	29	0	300	127	141.111	27.7072	1
14	12	2	2014	09:47:00	LHB-2	Ebb	Ebb	LHB	0	Background		24.06840	-24	06	840	-24.114	152.425	152	42	516	152.709	24.0697	-24	06	974	-24.1162	152.425	152	42	511	152.709	0	203	2	180	0	09:47:00	9	47	0	09:52:00	9	52	0	300	203	225.556	44.2878	4
15	12	2	2014	11:21:00	LHB-3	Ebb	Ebb	LHB	0	Background		24.0683	-24	06	827	-24.1138	152.425	152	42	506	152.708	24.0698	-24	06	985	-24.1164	152.425	152	42	491	152.708	0	235	2	180	0	11:21:00	11	21	0	11:26:00	11	26	0	300	235	261.111	51.2692	9
16	12	2	2014	14:31:00	SD2-1	Low	Flood	SD2	0	Background		24.0709	-24	07	087	-24.1181	152.425	152	42	502	152.708	24.0697	-24	06	971	-24.1162	152.424	152	42	387	152.706	0	157	2	300	120	14:31:00	14	31	0	14:36:00	14	36	0	300	157	174.444	34.2522	14
17	12	2	2014	15:41:00	LHB-4	Flood	Flood	LHB	2	Nonfeeding	0	24.06820	-24	06	820	-24.1137	152.425	152	42	505	152.708	24.0666	-24	06	658	-24.111	152.425	152	42	526	152.709	0	187	2	355	175	15:41:00	15	41	0	15:46:00	15	46	0	300	187	207.778	40.7972	10
18	13	2	2014	09:21:00	LHB-1	Ebb	Ebb	LHB	1	Nonfeeding	0	24.0683	-24	06	835	-24.1139	152.425	152	42	514	152.709	24.07	-24	07	004	-24.1167	152.42500	152	42	500	152.708	0	59	2	180	0	09:21:00	9	21	0	09:26:00	9	26	0	300	59	65.5556	12.8718	15
19	13	2	2014	09:05:00	SD3-1	Ebb	Ebb	SD3	0	Background		24.0714	-24	07	145	-24.1191	152.42390	152	42	390	152.707	24.0707	-24	07	067	-24.1178	152.424	152	42	384	152.706	0	192	2	350	170	09:05:00	9	5	0	09:10:00	9	10	0	300	192	213.333	41.888	17
20	13	2	2014	08:50:00	SD2-1	Ebb	Ebb	SD2	0	Background		24.07090	-24	07	090	-24.1182	152.42500	152	42	500	152.708	24.0696	-24	06	961	-24.116	152.425	152	42	468	152.708	0	327	2	330	150	08:50:00	8	50	0	08:55:00	8	55	0	300	327	363.333	71.3405	16
21	13	2	2014	11:00:00	LHB-2	Ebb	Ebb	LHB	1	Feeding	1	24.0683	-24	06	829	-24.1138	152.425	152	42	506	152.708	24.0695	-24	06	949	-24.1158	152.425	152	42	505	152.708	13807	14245	2	180	0	11:00:00	11	0	0	11:05:00	11	5	0	300	438	162.222	31.8523	16
22	13	2	2014	13:12:00	LHB-3	Low	Ebb	LHB	1	Nonfeeding	0	24.0683	-24	06	835	-24.1139	152.425	152	42	503	152.708	24.0658	-24	06	582	-24.1097	152.425	152	42	462	152.708	14246	14943	2	180	0	13:12:00	13	12	0	13:17:00	13	17	0	300	697	258.148	50.6874	19
23	13	2	2014	14:05:00	SD3-2	Low	Ebb	SD3	0	Background		24.0713	-24	07	127	-24.1188	152.42380	152	42	380	152.706	24.0696	-24	06	965	-24.1161	152.425	152	42	532	152.709	16236	16527	2	340	160	14:05:00	14	5	0	14:10:00	14	10	0	300	291	107.778	21.1622	18
24	13	2	2014	14:43:00	SD2-2	Low	Flood	SD2	3	Nonfeeding	0	24.0709	-24	07	086	-24.1181	152.425	152	42	508	152.708	24.0694	-24	06	943	-24.1157	152.426	152	42	556	152.709	16551	16992	2	340	160	14:43:00	14	43	0	14:48:00	14	48	0	300	441	163.333	32.0705	19
25	13	2	2014	15:34:00	LHB-4	Flood	Flood	LHB	0	Background		24.0682	-24	06	821	-24.1137	152.425	152	42	509	152.708	24.06670	-24	06	670	-24.1112	152.425	152	42	511	152.709	17864	18195	2	355	175	15:34:00	15	34	0	15:39:00	15	39	0	300	331	122.593	24.0711	24
26	12	6	2014	10:03:00	SD2-1	Ebb	Ebb	SD2	0	Background		24.0689	-24	06	888	-24.1148	152.42490	152	42	490	152.708	24.06940	-24	06	940	-24.1157	152.42400	152	42	400	152.707	0	173	3	320	140	10:03:00	10	3	0	10:06:00	10	6	0	180	173	173	33.9686	1
27	12	6	2014	13:49:11	SD2-2	Low	Flood	SD2	0	Background		24.07090	-24	07	090	-24.1182	152.425	152	42	507	152.708	24.0719	-24	07	188	-24.1198	152.425	152	42	534	152.709	0	190	2	160	340	13:49:11	13	49	11	13:52:28	13	52	28	197	190	190	37.3065	2
28	12	6	2014	14:11:37	SD3-1	Low	Flood	SD3	0	Background		24.0715	-24	07	152	-24.1192	152.424	152	42	397	152.707	24.0724	-24	07	241	-24.1207	152.424	152	42	398	152.707	0	159	2	160	340	14:11:37	14	11	37	14:14:50	14	14	50	193	159	159	31.2196	3
29	12	6	2014	14:54:04	DZI	Flood	Flood	DZI	0	Background		24.0734	-24	07	335	-24.1223	152.427	152	42	699	152.712	24.07394	-24	07	394	-24.1232	152.427	152	42	744	152.712	0	226	2	120	300	14:54:04	14	54	4	14:57:06	14	57	6	182	226	226	44.3751	4
30	13	6	2014	08:34:20	DZ-1	High	Ebb	DZ	0	Background		24.0722	-24	07	216	-24.1203	152.429	152	42	866	152.714	24.0721	-24	07	209	-24.1201	152.42800	152	42	800	152.713	0	139	2	150	330	08:34:20	8	34	20	08:36:48	8	36	48	148	139	139	27.2926	5
31	13	6	2014	08:56:20	RO	High	Ebb	RO	0	Background		24.0735	-24	07	348	-24.1225	152.423	152	42	327	152.705	24.07320	-24	07	320	-24.122	152.434	152	43	389	152.723	0	123	2	50	230	08:56:20	8	56	20	08:59:03	8	59	3	163	123	123	24.151	6
32	13	6	2014	09:16:20	SD2-1	Ebb	Ebb	SD2	0	Background		24.071	-24	07	097	-24.1183	152.424	152	42	422	152.707	24.0715	-24	07	152	-24.1192	152.425	152	42	544	152.709	0	131	2	150	330	09:16:20	9	16	20	09:18:50	9	18	50	150	131	131	25.7218	7
33	13	6	2014	09:31:00	SD3-1	Ebb	Ebb	SD3	0	Background		24.0715	-24	07	154	-24.1192	152.424	152	42	406	152.707	24.0721	-24	07	211	-24.1202	152.424	152	42	435	152.707	0	146	2	150	330	09:31:00	9	31	0	09:33:40	9	33	40	160	146	146	28.6671	8
34	13	6	2014	09:56:40	DZ-2	Ebb	Ebb	DZ	0	Background		24.0722	-24	07	215	-24.1202	152.423	152	42	299	152.705	24.0721	-24	07	207	-24.1201	152.428	152	42	789	152.713	0	133	2	350	170	09:56:40	9	56	40	09:59:20	9	59	20	160	133	133	26.1146	9
35	13	6	2014	10:26:40	SD2-2	Ebb	Ebb	SD2	0	Background		24.0709	-24	07	094	-24.1182	152.425	152	42	518	152.709	24.0715	-24	07	147	-24.1191	152.425	152	42	523	152.709	0	141	2	150	330	10:26:40	10	26	40	10:29:15	10	29	15	155	141	141	27.6853	10
36	13	6	2014	10:45:40	SD3-2	Ebb	Ebb	SD2	0	Background		24.0717	-24	07	167	-24.1195	152.424	152	42	413	152.707	24.0722	-24	07	224	-24.1204	152.424	152	42	427	152.707	0	144	2	150	330	10:45:40	10	45	40	10:48:10	10	48	10	150	144	144	28.2744	11
37	13	6	2014	11:09:00	DZ-3	Ebb	Ebb	DZ	0	Background		24.0722	-24	07	224	-24.1204	152.422	152	42	211	152.704	24.0785	-24	07	849	-24.1308	152.428	152	42	786	152.713	0	146	2	350	170	11:09:00	11	9	0	11:11:30	11	11	30	150	146	146	28.6671	12
38	13	6	2014	14:31:30	Feed1	Low	Flood	DZ	2	Feeding	1	24.072	-24	07	198	-24.12	152.427	152	42	673	152.711	24.0771	-24	07	714	-24.1286	152.426	152	42	635	152.711	0	59	2	300	120	14:31:30	14	31	30	14:33:03	14	33	3	93	59	59	11.5846	13
39	13	6	2014	14:54:55	Feed2	Low	Flood	DZ	1	Feeding	1	24.0722	-24	07	223	-24.1204	152.428	152	42	754	152.713	24.0724	-24	07	242	-24.1207	152.428	152	42	824	152.714	0	175	2	100	280	14:54:55	14	54	55	14:57:30	14	57	30	155	175	175	34.3612	14
40	13	6	2014	15:32:20	SD2-3	Flood	Flood	SD2	0	Background		24.071	-24	07	103	-24.1184	152.425	152	42	518	152.709	24.0717	-24	07	167	-24.1195	152.425	152	42	549	152.709	0	111	2	150	330	15:32:20	15	32	20	15:34:45	15	34	45	145	111	111	21.7949	15
41	13	6	2014	15:43:35	SD3-3	Flood	Flood	SD3	0	Background		24.0716	-24	07	161	-24.1194	152.424	152	42	398	152.707	24.0724	-24	07	242	-24.1207	152.424	152	42	438	152.707	0	143	2	150	330	15:43:35	15	43	35	15:46:38	15	46	38	183	143	143	28.0781	16
42	13	6	2014	15:56:00	DZ-4	Flood	Flood	DZ	0	Background		24.0723	-24	07	231	-24.1205	152.42880	152	42	880	152.715	24.0729	-24	07	294	-24.1216	152.429	152	42	877	152.715	0	97	2	150	330	15:56:00	15	56	0	15:58:30	15	58	30	150	97	97	19.046	17
43	14	6	2014	08:24:30	Feed1	High	Flood	DZ	1	Feeding	1	24.0719	-24	07	194	-24.1199	152.426	152	42	597	152.71	24.0716	-24	07	164	-24.1194	152.426	152	42	596	152.71	0	77	2	350	170	08:24:30	8	24	30	08:26:07	8	26	7	97	77	77	15.1189	18
44	14	6	2014	09:03:30	DZ-1	High	Ebb	DZ	0	Background		24.0723	-24	07	225	-24.1204	152.42890	152	42	890	152.715	24.0724	-24	07	239	-24.1207	152.42940	152	42	940	152.716	0	88	2	230	50	09:03:30	9	3	30	09:05:55	9	5	55	145	88	88	17.2788	19
45	14	6	2014	10:12:00	SD2-1	Ebb	Ebb	SD2	0	Background		24.0709	-24	07	089	-24.1181	152.425	152	42	508	152.708	24.0715	-24	07	154	-24.1192	152.42540	152	42	540	152.709	0	135	2	150	330	10:12:00	10	12	0	10:14:40	10	14	40	160	135	135	26.5072	20
46	14	6	2014	10:47:40	SD3-1	Ebb	Ebb	SD3	0	Background		24.0715	-24	07	152	-24.1192	152.424	152	42	411	152.707	24.0721	-24	07	208	-24.1201	152.424	152	42	446	152.707	0	123	2	150	330	10:47:40	10	47	40	10:50:20	10	50	20	160	123	123	24.151	21
47	14	6	2014	11:02:20	DZ-2	Ebb	Ebb	DZ	0	Background		24.0721	-24	07	214	-24.1202	152.429	152	42	942	152.716	24.0722	-24	07	222	-24.1204	152.429	152	42	908	152.715	0	84	2	250	70	11:02:20	11	2	20	11:04:30	11	4	30	130	84	84	16.4934	22
48	15	6	2014	09:21:00	DZ-1	High	Flood	DZ	0	Background		24.0721	-24	07	212	-24.1202	152.429	152	42	903	152.715	24.0722	-24	07	222	-24.1204	152.428	152	42	826	152.714	0	147	2	250	70	09:21:00	9	21	0	09:23:40	9	23	40	160	147	147	28.8635	23
49	15	6	2014	10:10:30	SD3-1	High	Ebb	SD3	0	Background		24.0714	-24	07	141	-24.119	152.42420	152	42	420	152.707	24.0718	-24	07	179	-24.1197	152.424	152	42	437	152.707	0	148	2	150	330	10:10:30	10	10	30	10:13:10	10	13	10	160	148	148	29.0598	24
50	15	6	2014	10:25:50	SD2-1	High	Ebb	SD2	0	Background		24.0706	-24	07	062	-24.1177	152.425	152	42	507	152.708	24.0711	-24	07	114	-24.1186	152.425	152	42	492	152.708	0	139	2	150	330	10:25:50	10	25	50	10:28:10	10	28	10	140	139	139	27.2926	25
51	15	6	2014	12:13:00	DZ-2	Ebb	Ebb	DZ	0	Background		24.0722	-24	07	222	-24.1204	152.43	152	42	955	152.716	24.0723	-24	07	227	-24.1205	152.42810	152	42	810	152.714	0	137	2	250	70	12:13:00	12	13	0	12:15:30	12	15	30	150	137	137	26.9	26
52	15	6	2014	13:18:50	Feed1	Ebb	Ebb	LHB	2	Feeding	1	24.068	-24	06	804	-24.1134	152.42520	152	42	520	152.709	24.0683	-24	06	827	-24.1138	152.425	152	42	526	152.709	0	78	2	150	330	13:18:50	13	18	50	13:20:20	13	20	20	90	78	78	15.3153	27
53	15	6	2014	14:14:55	Feed2	Ebb	Ebb	LHB	2	Feeding	1	24.0688	-24	06	878	-24.1146	152.425	152	42	501	152.708	24.0691	-24	06	914	-24.1152	152.425	152	42	505	152.708	0	86	2	150	330	14:14:55	14	14	55	14:16:35	14	16	35	100	86	86	16.8861	28
54	15	6	2014	14:35:20	Feed3	Low	Flood	LHB	1	Feeding	1	24.07960	-24	07	960	-24.1327	152.424	152	42	413	152.707	24.0697	-24	06	971	-24.1162	152.425	152	42	501	152.708	0	37	2	150	330	14:35:20	14	35	20	14:39:25	14	39	25	245	37	37	7.26495	29
55	15	6	2014	14:58:05	Feed4	Low	Flood	LHB	2	Feeding	1	24.06560	-24	06	560	-24.1093	152.425	152	42	483	152.708	24.0698	-24	06	979	-24.1163	152.425	152	42	495	152.708	0	45	2	160	340	14:58:05	14	58	5	14:59:20	14	59	20	75	45	45	8.83575	30
56	15	6	2014	15:57:10	END	Low	Flood	LHB	0	Nonfeeding	0	24.0707	-24	07	069	-24.1178	152.425	152	42	549	152.709	24.0704	-24	07	043	-24.1174	152.425	152	42	538	152.709	0	63	2	320	140	15:57:10	15	57	10	15:58:30	15	58	30	80	63	63	12.37	31
57	16	6	2014	08:28:40	DZ-1	Flood	Flood	DZ	0	Background		24.07230	-24	07	230	-24.1205	152.428	152	42	833	152.714	24.0722	-24	07	216	-24.1203	152.42750	152	42	750	152.713	0	121.375	2	250	70	08:28:40	8	28	40	08:31:10	8	31	10	150	121.375	121.375	23.832	32
58	16	6	2014	08:43:20	SD3-1	Flood	Flood	SD3	0	Background		24.07140	-24	07	140	-24.119	152.424	152	42	396	152.707	24.0795	-24	07	948	-24.1325	152.424	152	42	413	152.707	0	140.8	2	150	330	08:43:20	8	43	20	08:45:45	8	45	45	145	140.8	140.8	27.6461	33
59	16	6	2014	08:55:30	SD2-1	Flood	Flood	SD2	0	Background		24.07070	-24	07	070	-24.1178	152.425	152	42	541	152.709	24.0713	-24	07	133	-24.1189	152.426	152	42	573	152.71	0	131.4	2	150	330	08:55:30	8	55	30	08:58:00	8	58	0	150	131.4	131.4	25.8004	34
60	16	6	2014	10:10:30	DZ-2	High	Flood	DZ	0	Background		24.0722	-24	07	222	-24.1204	152.429	152	42	855	152.714	24.0724	-24	07	235	-24.1206	152.428	152	42	787	152.713	0	121.375	2	250	70	10:10:30	10	10	30	10:12:55	10	12	55	145	121.375	121.375	23.832	35
61	16	6	2014	10:23:50	SD2-2	High	Flood	SD2	0	Background		24.0706	-24	07	059	-24.1177	152.425	152	42	513	152.709	24.0697	-24	06	973	-24.1162	152.425	152	42	508	152.708	0	131.4	2	350	170	10:23:50	10	23	50	10:26:35	10	26	35	165	131.4	131.4	25.8004	36
62	16	6	2014	10:37:25	SD3-2	High	Ebb	SD3	0	Background		24.0716	-24	07	163	-24.1194	152.423	152	42	342	152.706	24.0718	-24	07	175	-24.1196	152.423	152	42	277	152.705	0	140.8	2	250	70	10:37:25	10	37	25	10:39:55	10	39	55	150	140.8	140.8	27.6461	37
63	16	6	2014	13:07:00	Feed1	Ebb	Ebb	LHB	1	Feeding	1	24.0696	-24	06	959	-24.116	152.425	152	42	518	152.709	24.06970	-24	06	970	-24.1162	152.425	152	42	532	152.709	0	79	2	130	310	13:07:00	13	7	0	13:08:20	13	8	20	80	79	79	15.5116	38
64	16	6	2014	13:20:40	Feed2	Ebb	Ebb	LHB	2	Feeding	1	24.0697	-24	06	973	-24.1162	152.425	152	42	514	152.709	24.0698	-24	06	979	-24.1163	152.425	152	42	522	152.709	0	88	2	130	310	13:20:40	13	20	40	13:22:00	13	22	0	80	88	88	17.2788	39
65	16	6	2014	13:53:10	Feed3	Ebb	Ebb	LHB	2	Feeding	1	24.0677	-24	06	772	-24.1129	152.425	152	42	468	152.708	24.0678	-24	06	781	-24.113	152.425	152	42	475	152.708	0	58	2	130	310	13:53:10	13	53	10	13:58:50	13	58	50	340	58	58	11.3883	40
66	16	6	2014	14:11:50	Feed4	Ebb	Ebb	LHB	5	Feeding	1	24.0683	-24	06	827	-24.1138	152.425	152	42	482	152.708	24.0684	-24	06	842	-24.114	152.425	152	42	484	152.708	0	57	2	130	310	14:11:50	14	11	50	14:13:30	14	13	30	100	57	57	11.192	41
67	16	6	2014	15:59:20	END	Low	Ebb	LHB	0	Nonfeeding	0	24.0701	-24	07	013	-24.1169	152.425	152	42	513	152.709	24.0653	-24	06	533	-24.1089	152.425	152	42	533	152.709	0	87	2	130	310	15:59:20	15	59	20	16:01:10	16	1	10	110	87	87	17.0825	42
68	17	6	2014	14:25:50	Feed1	Ebb	Ebb	LHB	1	Feeding	1	24.0697	-24	06	968	-24.1161	152.425	152	42	542	152.709	24.0698	-24	06	983	-24.1164	152.425	152	42	547	152.709	0	62	2	130	310	14:25:50	14	25	50	14:26:20	14	26	20	30	62	62	12.1737	43
69	17	6	2014	15:16:20	DZ-1	Ebb	Ebb	DZ	0	Background		24.0726	-24	07	257	-24.121	152.429	152	42	872	152.715	24.0722	-24	07	222	-24.1204	152.42810	152	42	810	152.714	0	126	2	250	70	15:16:20	15	16	20	15:18:45	15	18	45	145	126	126	24.7401	44
70	17	6	2014	15:31:45	SD3-1	Ebb	Ebb	SD3	0	Background		24.0714	-24	07	138	-24.119	152.422	152	42	241	152.704	24.0719	-24	07	185	-24.1197	152.424	152	42	442	152.707	0	129	2	140	320	15:31:45	15	31	45	15:34:10	15	34	10	145	129	129	25.3291	45
71	17	6	2014	15:42:10	SD2-1	Ebb	Ebb	SD2	3	Nonfeeding	0	24.0709	-24	07	091	-24.1182	152.425	152	42	508	152.708	24.0714	-24	07	145	-24.1191	152.42540	152	42	540	152.709	0	124	2	140	320	15:42:10	15	42	10	15:44:40	15	44	40	150	124	124	24.3474	46
72	18	6	2014	08:37:00	DZ-1	Flood	Flood	DZ	0	Background		24.0721	-24	07	208	-24.1201	152.424	152	42	422	152.707	24.072	-24	07	202	-24.12	152.428	152	42	832	152.714	0	111	2	160	340	08:37:00	8	37	0	08:39:30	8	39	30	150	111	111	21.7949	47
73	18	6	2014	08:53:20	SD3-1	Flood	Flood	SD3	0	Background		24.0714	-24	07	143	-24.1191	152.42350	152	42	350	152.706	24.0719	-24	07	187	-24.1198	152.42330	152	42	330	152.706	0	100	2	160	340	08:53:20	8	53	20	08:55:50	8	55	50	150	100	100	19.635	48
74	18	6	2014	09:24:20	SD2-1	Flood	Flood	SD2	0	Background		24.07150	-24	07	150	-24.1192	152.425	152	42	494	152.708	24.0721	-24	07	207	-24.1201	152.425	152	42	471	152.708	0	109	2	160	340	09:24:20	9	24	20	09:27:00	9	27	0	160	109	109	21.4021	49
75	18	6	2014	09:45:00	Feed1	Flood	Flood	LHB	5	Feeding	1	24.0774	-24	07	737	-24.1289	152.426	152	42	566	152.709	24.0675	-24	06	748	-24.1125	152.426	152	42	568	152.709	0	41	2	180	0	09:45:00	9	45	0	09:46:25	9	46	25	85	41	41	8.05035	50
76	18	6	2014	10:44:30	Feed2	Flood	Flood	LHB	1	Feeding	1	24.06680	-24	06	680	-24.1113	152.42630	152	42	630	152.71	24.0669	-24	06	695	-24.1116	152.426	152	42	627	152.71	0	65	2	190	10	10:44:30	10	44	30	10:45:50	10	45	50	80	65	65	12.7628	51
77	18	6	2014	10:58:40	Feed3	High	Flood	LHB	3	Feeding	1	24.06700	-24	06	700	-24.1117	152.426	152	42	612	152.71	24.0671	-24	06	711	-24.1119	152.426	152	42	607	152.71	0	54	2	190	10	10:58:40	10	58	40	10:59:50	10	59	50	70	54	54	10.6029	52
78	18	6	2014	14:35:20	DZ-2	Ebb	Ebb	DZ	0	Background		24.0722	-24	07	221	-24.1203	152.429	152	42	877	152.715	24.0724	-24	07	236	-24.1206	152.428	152	42	815	152.714	0	144	2	250	70	14:35:20	14	35	20	14:37:50	14	37	50	150	144	144	28.2744	53
79	18	6	2014	14:53:50	SD3-2	Ebb	Ebb	SD3	0	Background		24.0713	-24	07	135	-24.1189	152.424	152	42	363	152.706	24.0714	-24	07	142	-24.119	152.42270	152	42	270	152.704	0	137	2	250	70	14:53:50	14	53	50	14:56:45	14	56	45	175	137	137	26.9	54
80	18	6	2014	15:11:40	SD2-2	Ebb	Ebb	SD2	0	Background		24.0706	-24	07	056	-24.1176	152.425	152	42	476	152.708	24.0706	-24	07	058	-24.1176	152.424	152	42	406	152.707	0	82	2	250	70	15:11:40	15	11	40	15:14:10	15	14	10	150	82	82	16.1007	55
81	19	6	2014	11:25:25	Non-feed	Flood	Flood	LHB	7	Nonfeeding	0	24.068	-24	06	802	-24.1134	152.425	152	42	502	152.708	24.0683	-24	06	827	-24.1138	152.425	152	42	509	152.708	0	47	2	160	340	11:25:25	11	25	25	11:26:40	11	26	40	75	47	47	9.22845	56
82	20	6	2014	08:33:40	DZ-1	Low	Flood	DZ	0	Background		24.0721	-24	07	214	-24.1202	152.428	152	42	846	152.714	24.0722	-24	07	224	-24.1204	152.428	152	42	751	152.713	0	100	2	250	70	08:33:40	8	33	40	08:36:10	8	36	10	150	100	100	19.635	57
83	20	6	2014	09:25:20	SD3-1	Low	Flood	SD3	2	Feeding	1	24.0715	-24	07	148	-24.1191	152.424	152	42	357	152.706	24.072	-24	07	198	-24.12	152.42390	152	42	390	152.707	0	88	2	140	320	09:25:20	9	25	20	09:27:40	9	27	40	140	88	88	17.2788	58
84	20	6	2014	09:57:20	SD2-1	Flood	Flood	SD2	0	Background		24.0711	-24	07	113	-24.1185	152.425	152	42	514	152.709	24.0718	-24	07	178	-24.1196	152.425	152	42	549	152.709	0	99	2	140	320	09:57:20	9	57	20	09:59:45	9	59	45	145	99	99	19.4386	59
85	20	6	2014	10:24:20	DZ-2	Flood	Flood	DZ	0	Background		24.0726	-24	07	257	-24.121	152.428	152	42	781	152.713	24.0724	-24	07	244	-24.1207	152.428	152	42	833	152.714	0	85	2	65	245	10:24:20	10	24	20	10:26:50	10	26	50	150	85	85	16.6898	60
86	20	6	2014	12:13:40	SD3-2	Flood	Flood	SD3	0	Background		24.0715	-24	07	146	-24.1191	152.424	152	42	412	152.707	24.07090	-24	07	090	-24.1182	152.42400	152	42	400	152.707	0	83	2	310	130	12:13:40	12	13	40	12:16:10	12	16	10	150	83	83	16.297	61
87	20	6	2014	12:20:30	SD2-2	Flood	Flood	SD2	0	Background		24.0711	-24	07	106	-24.1184	152.42520	152	42	520	152.709	24.0716	-24	07	161	-24.1194	152.425	152	42	485	152.708	0	80	2	310	130	12:20:30	12	20	30	12:29:00	12	29	0	510	80	80	15.708	62
88	20	6	2014	12:54:50	DZ-3	Flood	Flood	DZ	0	Background		24.0724	-24	07	245	-24.1208	152.429	152	42	883	152.715	24.072	-24	07	199	-24.12	152.42840	152	42	840	152.714	0	108	2	310	130	12:54:50	12	54	50	12:57:20	12	57	20	150	108	108	21.2058	63
89	20	6	2014	13:13:00	SD2-3	Flood	Flood	SD2	0	Background		24.0705	-24	07	051	-24.1175	152.425	152	42	482	152.708	24.07	-24	07	004	-24.1167	152.424	152	42	446	152.707	0	84	2	310	130	13:13:00	13	13	0	13:15:30	13	15	30	150	84	84	16.4934	64
90	20	6	2014	13:25:10	SD3-3	Flood	Flood	SD3	0	Background		24.07130	-24	07	130	-24.1188	152.424	152	42	392	152.707	24.0708	-24	07	084	-24.1181	152.424	152	42	356	152.706	0	89	2	310	130	13:25:10	13	25	10	13:27:40	13	27	40	150	89	89	17.4751	65
[truncated: 44 more columns]

## Sheet: Units
Tide	High&Low(+/-1hr)
Speed	Knots
Heading	Degrees
DistanceTowed	m
TotalVolume	m3
DishWeight	g
TotalWeight	g with Dish
SampleSplit	%
FractionedVolume	m3 of % split
DryWeight	g
AshFreeTotal	g with Dish
AshFree	g
Biomass	g/m3
Temperature	Degrees celcius
Fluorescence
Salinity	PSU
